# Supplementary material for: Microbiome Composition and Borrelia Detection in Ixodes scapularis Ticks at the Northwestern Edge of Their Range
Source: Trop Med Infect Dis. 2020 Nov 18;5(4):173. doi: 10.3390/tropicalmed5040173 (PMC7709646; doi:10.3390/tropicalmed5040173)
Supplement: Supplementary file 1 [file tropicalmed-05-00173-s001.zip]

Archive with 19 entries (18 files):
- Suppl.Table2.xlsx
- __MACOSX/
- __MACOSX/._Suppl.Table2.xlsx
- Suppl.Table3.xlsx
- __MACOSX/._Suppl.Table3.xlsx
- Suppl.Table4.xlsx
- __MACOSX/._Suppl.Table4.xlsx
- Suppl.Table5.xlsx
- __MACOSX/._Suppl.Table5.xlsx
- Suppl.Table6.xlsx
- __MACOSX/._Suppl.Table6.xlsx
- Suppl.Table7.xlsx
- __MACOSX/._Suppl.Table7.xlsx
- SupplFig2.pdf
- __MACOSX/._SupplFig2.pdf
- SupplFig1.pdf
- __MACOSX/._SupplFig1.pdf
- Suppl.Table1.xlsx
- __MACOSX/._Suppl.Table1.xlsx
