# Supplementary material for: Microbiome Composition and Borrelia Detection in Ixodes scapularis Ticks at the Northwestern Edge of Their Range
Source: Trop Med Infect Dis. 2020 Nov 18;5(4):173. doi: 10.3390/tropicalmed5040173 (PMC7709646; doi:10.3390/tropicalmed5040173)
Supplement: Supplementary file 1 [file tropicalmed-05-00173-s001.zip › Suppl.Table2.xlsx]

## Sheet: Sheet1
Supplementary Table 2. Identity of bacterial taxa detected in the sham extraction (SEC) control.
A total of 30,830 reads were identified, and are arranged by decreasing abundance
Bacterial Family	Genus	Count
Pseudomonadaceae	Pseudomonas	6142
Propionibacteriaceae	Propionibacterium	3219
Staphylococcaceae	Staphylococcus	1388
Comamonadaceae	(family level ID only)	1103
Prevotellaceae	Prevotella	983
Comamonadaceae	Delftia	982
Moraxellaceae	Acinetobacter	915
Corynebacteriaceae	Corynebacterium	905
Moraxellaceae	(family level ID only)	812
Bifidobacteriaceae	Gardnerella	784
Nakamurellaceae	Nakamurella	645
Streptococcaceae	Streptococcus	563
Sanguibacteraceae	Sanguibacter	450
Lachnospiraceae	(family level ID only)	445
Rhizobiaceae	(family level ID only)	443
Clostridiales Family XI. Incertae Sedis	Finegoldia	410
Enterobacteriaceae	(family level ID only)	368
Sphingomonadaceae	(family level ID only)	359
Nocardioidaceae	(family level ID only)	342
Rhodobacteraceae	Paracoccus	340
Peptoniphilaceae	Anaerococcus	322
Flavobacteriaceae	Flavobacterium	315
Bacillaceae	Bacillus	305
Coriobacteriaceae	Slackia	270
Micrococcaceae	Kocuria	266
Nostocaceae	(family level ID only)	260
Legionellaceae	Legionella	249
Brevibacteriaceae	Brevibacterium	239
Sphingomonadaceae	Sphingomonas	231
Bartonellaceae	Bartonella	220
Dermacoccaceae	(family level ID only)	219
Comamonadaceae	Comamonas	219
Legionellaceae	(family level ID only)	191
Clostridiales Family XI. Incertae Sedis	Peptoniphilus	190
Caulobacteraceae	(family level ID only)	186
Alicyclobacillaceae	(family level ID only)	178
Geodermatophilaceae	(family level ID only)	172
Carnobacteriaceae	Alloiococcus	162
Clostridiales Family XIII. Incertae Sedis	Mogibacterium	159
Thermaceae	(family level ID only)	155
Oxalobacteraceae	Herbaspirillum	155
Peptoniphilaceae	(family level ID only)	152
Carnobacteriaceae	Dolosigranulum	146
Rhizobiaceae	Shinella	145
Clostridiales Family XI. Incertae Sedis	Anaerococcus	142
Bradyrhizobiaceae	Bradyrhizobium	141
Micrococcaceae	Nesterenkonia	130
Moraxellaceae	Enhydrobacter	129
unclassified Bifidobacteriales	Turicella	126
Solirubrobacteraceae	(family level ID only)	125
Caulobacteraceae	Brevundimonas	125
Rubrobacteraceae	(family level ID only)	121
Sphingobacteriaceae	Pedobacter	119
Microbacteriaceae	Frondihabitans	118
Veillonellaceae	Dialister	118
Peptoniphilaceae	Peptoniphilus	104
Solirubrobacteraceae	Solirubrobacter	103
Acetobacteraceae	(family level ID only)	103
Micrococcaceae	(family level ID only)	99
Comamonadaceae	Xenophilus	95
Hyphomicrobiaceae	Hyphomicrobium	93
unclassified Burkholderiales	(family level ID only)	92
Caulobacteraceae	Caulobacter	91
Lachnospiraceae	Lachnoclostridium	90
Geodermatophilaceae	Geodermatophilus	87
Micrococcaceae	Arthrobacter	85
Clostridiales Family XIII. Incertae Sedis	(family level ID only)	82
Burkholderiaceae	Burkholderia	76
Neisseriaceae	Conchiformibius	76
Hyphomicrobiaceae	(family level ID only)	75
Enterobacteriaceae	Klebsiella	75
Rhodospirillaceae	(family level ID only)	69
Micrococcaceae	Micrococcus	63
Phyllobacteriaceae	Mesorhizobium	63
Veillonellaceae	Veillonella	60
Peptoniphilaceae	Finegoldia	55
Pasteurellaceae	Haemophilus	53
Comamonadaceae	Schlegelella	52
Sinobacteraceae	Hydrocarboniphaga	51
Pasteurellaceae	Otariodibacter	49
Iamiaceae	(family level ID only)	44
Actinomycetaceae	Actinomyces	44
Pseudomonadaceae	(family level ID only)	44
Methylococcaceae	(family level ID only)	43
Microbacteriaceae	Candidatus Aquiluna	41
Flavobacteriaceae	Cloacibacterium	40
Oxalobacteraceae	Janthinobacterium	39
Microbacteriaceae	(family level ID only)	36
Enterobacteriaceae	Pantoea	35
Thermoactinomycetaceae	(family level ID only)	34
Carnobacteriaceae	Carnobacterium	31
Nitrosomonadaceae	(family level ID only)	30
Lactobacillaceae	Lactobacillus	29
Staphylococcaceae	Macrococcus	25
Lachnospiraceae	Sporobacterium	25
Dermabacteraceae	(family level ID only)	23
Alcaligenaceae	Achromobacter	21
Comamonadaceae	Acidovorax	21
Listeriaceae	(family level ID only)	19
Rickettsiaceae	Rickettsia	18
Cardiobacteriaceae	Cardiobacterium	18
Ruminococcaceae	(family level ID only)	17
Enterobacteriaceae	Erwinia	17
Flavobacteriaceae	(family level ID only)	14
Thermoanaerobacteraceae	(family level ID only)	14
unclassified Burkholderiales	Aquabacterium	13
Aeromonadaceae	Aeromonas	13
Micrococcaceae	Rothia	12
Sphingomonadaceae	Sphingopyxis	11
Cytophagaceae	Arcicella	10
Veillonellaceae	(family level ID only)	10
