# Supplementary material for: Microbiome Composition and Borrelia Detection in Ixodes scapularis Ticks at the Northwestern Edge of Their Range
Source: Trop Med Infect Dis. 2020 Nov 18;5(4):173. doi: 10.3390/tropicalmed5040173 (PMC7709646; doi:10.3390/tropicalmed5040173)
Supplement: Supplementary file 1 [file tropicalmed-05-00173-s001.zip › Suppl.Table3.xlsx]

## Sheet: Sheet1
Supplementary Table 3. Identity of bacterial taxa detected in the no template PCR (NTC) control.
A total of 19,515 reads were identified, and are arranged by decreasing abundance.
Bacterial Family	Genus	Count
Pseudomonadaceae	Pseudomonas	3381
Bifidobacteriaceae	Gardnerella	2375
Clostridiales Family XI. Incertae Sedis	Peptoniphilus	1808
Propionibacteriaceae	Propionibacterium	1683
Comamonadaceae	(family level ID only)	1131
Corynebacteriaceae	Corynebacterium	969
Clostridiales Family XI. Incertae Sedis	Finegoldia	871
Comamonadaceae	Delftia	819
Clostridiales Family XI. Incertae Sedis	Anaerococcus	797
Prevotellaceae	Prevotella	774
Lachnospiraceae	Sporobacterium	586
Veillonellaceae	Dialister	435
Moraxellaceae	Acinetobacter	291
Brevibacteriaceae	Brevibacterium	230
Enterobacteriaceae	(family level ID only)	225
Methylobacteriaceae	Methylobacterium	223
Streptococcaceae	Streptococcus	186
Bradyrhizobiaceae	(slash calls)	161
Lachnospiraceae	(family level ID only)	159
Alicyclobacillaceae	(family level ID only)	152
Campylobacteraceae	Campylobacter	141
Sphingobacteriaceae	Pedobacter	138
Microbacteriaceae	Microbacterium	130
Peptoniphilaceae	Peptoniphilus	121
Peptoniphilaceae	Finegoldia	120
Phyllobacteriaceae	Aquamicrobium	117
Sphingomonadaceae	Sphingomonas	101
Micrococcaceae	Kocuria	97
Sphingomonadaceae	Sphingobium	97
Gaiellaceae	(family level ID only)	94
Enterobacteriaceae	Erwinia	91
Clostridiales Family XIII. Incertae Sedis	(family level ID only)	83
Desulfovibrionaceae	(family level ID only)	81
Dermabacteraceae	Dermabacter	79
Peptoniphilaceae	Anaerococcus	79
Carnobacteriaceae	Dolosigranulum	65
Flavobacteriaceae	Bergeyella	61
Flavobacteriaceae	Cloacibacterium	58
Ruminococcaceae	(family level ID only)	46
Rhodobacteraceae	(family level ID only)	46
Sphingomonadaceae	(family level ID only)	44
Caulobacteraceae	Caulobacter	42
Aerococcaceae	(family level ID only)	41
Comamonadaceae	Diaphorobacter	41
Flavobacteriaceae	Flavobacterium	39
Gloeobacteraceae	(family level ID only)	39
unclassified Burkholderiales		37
Peptococcaceae	(family level ID only)	34
Mycoplasmataceae	(family level ID only)	26
Flavobacteriaceae	Capnocytophaga	14
Staphylococcaceae	Staphylococcus	14
Clostridiaceae	(family level ID only)	11
Bacteriovoracaceae	(family level ID only)	11
Moraxellaceae	Moraxella	11
Veillonellaceae	(family level ID only)	10
