# Supplementary material for: Microbiome Composition and Borrelia Detection in Ixodes scapularis Ticks at the Northwestern Edge of Their Range
Source: Trop Med Infect Dis. 2020 Nov 18;5(4):173. doi: 10.3390/tropicalmed5040173 (PMC7709646; doi:10.3390/tropicalmed5040173)
Supplement: Supplementary file 1 [file tropicalmed-05-00173-s001.zip › Suppl.Table4.xlsx]

## Sheet: Sheet1
Supplementary Table 4. Bacterial taxa detected in the mock community (MOC), subdivided by the number of reads for each 16S variable region.
Bacterial taxa assigned	genus-level total reads	family-only total reads	V2 reads	V3 reads	V4 reads	V67 reads	V8 reads	V9 reads
Staphylococcus sp.	5734	0	452	2549	1102	1588	43	0
Streptococcus sp.	9450	-	77	3499	1992	1424	2458	0
Streptococcaceae, family-only	-	15	0	0	0	15	0	0
Escherichia/Shigella (MicroSeq db)	434	-	0	0	0	125	309	0
Escherichia (Greengenes db)	97	0	35	0	0	52	10	0
Enterobacteriaceae, family-only	-	13249	360	2796	1137	1756	2305	4895
Rhodobacter	6031	0	270	1679	715	671	2696	0
Bacillus	404	0	17	191	76	120	0	0
Clostridium	432	0	0	199	51	182	0	0
Pseudomonas	532	-	105	304	123	0	0	0
Pseudomonadaceae, family-only	-	624	0	11	0	169	444	0
Helicobacter	75	0	15	44	0	16	0	0
Lactobacillus	28	0	0	17	11	0	0	0
Acinetobacter	46	0	0	23	0	0	0	23
Propionibacterium	39	0	0	0	0	10	29	0
Neisseria	85	0	0	23	30	0	32	0
Listeria	0	0	0	0	0	0	0	0
Actinomyces	0	0	0	0	0	0	0	0
Bacteroides	0	0	0	0	0	0	0	0
Deinococcus	0	0	0	0	0	0	0	0
Enterococcus	0	0	0	0	0	0	0	0
total reads	23387	13888	1331	11335	5237	6128	8326	4918
