# Supplementary material for: Microbiome Composition and Borrelia Detection in Ixodes scapularis Ticks at the Northwestern Edge of Their Range
Source: Trop Med Infect Dis. 2020 Nov 18;5(4):173. doi: 10.3390/tropicalmed5040173 (PMC7709646; doi:10.3390/tropicalmed5040173)
Supplement: Supplementary file 1 [file tropicalmed-05-00173-s001.zip › Suppl.Table5.xlsx]

## Sheet: Sheet1
Supplementary Table 5. GLM model outputs for associations among
five bacterial diversity measures and five tick variables.
Pielou Evenness model: beta distribution
	Estimate	Std. Error	P value
Borrelia status (positive)	2.68328	0.90212	0.01
Host (dog)	0.40683	1.18883	0.737
Julian date	0.01496	0.01851	0.432
Travel history (within Alberta)	-1.19393	0.94893	0.229
Travel history (unknown)	-1.75137	1.16679	0.156
Richness model (H0): negative binomial (log link)
	Estimate	Std. Error	P value
Borrelia status (positive)	0.939108	0.382552	0.0141
Host (dog)	0.232634	0.49309	0.6371
Julian date	0.007126	0.007307	0.3295
Travel history (within Alberta)	-0.559235	0.466006	0.2301
Travel history (unknown)	-0.387324	0.472275	0.4121
Exponential of Shannon model (H1): gamma distribution (log link)
	Estimate	Std. Error	P value
Borrelia status (positive)	0.449218	0.210121	0.0506	.
Host (dog)	0.123831	0.251459	0.63
Julian date	0.004547	0.003779	0.2488
Travel history (within Alberta)	-0.16673	0.251704	0.5185
Travel history (unknown)	-0.244885	0.248095	0.3404
Inverse of Simpson model (H2): gamma distribution (log link)
	Estimate	Std. Error	P value	.
Borrelia status (positive)	0.354409	0.190374	0.0838
Host (dog)	0.057966	0.227827	0.8029
Julian date	0.003367	0.003424	0.3422
Travel history (within Alberta)	-0.173633	0.228048	0.4591
Travel history (unknown)	-0.199355	0.224779	0.3901
Hill No. H3 model: gamma distribution (log link)
	Estimate	Std. Error	P value
Borrelia status (positive)	0.331772	0.182679	0.0908
Host (dog)	0.04041	0.218618	0.856	.
Julian date	0.003147	0.003285	0.3544
Travel history (within Alberta)	-0.176795	0.21883	0.4327
Travel history (unknown)	-0.181482	0.215693	0.4143
