# Supplementary material for: Microbiome Composition and Borrelia Detection in Ixodes scapularis Ticks at the Northwestern Edge of Their Range
Source: Trop Med Infect Dis. 2020 Nov 18;5(4):173. doi: 10.3390/tropicalmed5040173 (PMC7709646; doi:10.3390/tropicalmed5040173)
Supplement: Supplementary file 1 [file tropicalmed-05-00173-s001.zip › Suppl.Table6.xlsx]

## Sheet: Sheet1
Supplementary Table 6. GLM outputs for tests of association within diversity measures for five B+
tick microbiomes sequenced at low read depth (mean = 64,377 after filtering) and higher read depth
(mean = 216,558 after filtering). All comparisons use data rarefied to 33,000 reads.
	Estimate	Std. Error	P value
Pielou Evenness model: Beta distribution	0.01183	0.60975	0.9845
Richness model (H0): negative binomial (log link)	0.5566	0.608	0.36
Exponential of Shannon model (H1): negative binomial	0.05625	0.22812	0.8114
Inverse of Simpson model (H2): gamma distribution (log link)	0.01212	0.14948	0.9374
Hill No. H3 model: gamma distribution (log link)	0.009793	0.142945	0.9471
