# Supplementary material for: Microbiome Composition and Borrelia Detection in Ixodes scapularis Ticks at the Northwestern Edge of Their Range
Source: Trop Med Infect Dis. 2020 Nov 18;5(4):173. doi: 10.3390/tropicalmed5040173 (PMC7709646; doi:10.3390/tropicalmed5040173)
Supplement: Supplementary file 1 [file tropicalmed-05-00173-s001.zip › Suppl.Table7.xlsx]

## Sheet: Sheet1
Supplementary Table 7. Number of reads assigned to Borrelia (A) and ranking (B), by 16S variable region. Reads are reported after filtering at the 10X threshold but before rarefaction.
A. Borrelia	Ix10	Ix10_2	Ix11	Ix11_2	Ix12	Ix12_2	Ix13	Ix15	Ix18	Ix19	Ix20	Ix20_2	Ix22	Ix23	Ix23_2
V2	6	68	208	1903	3882	27463	842	677	6324	3667	0	18	7897	14366	58956
V3	15	7	332	875	8815	26223	1901	1491	8458	3696	0	6	3180	13448	44792
V4	15	41	443	1701	9108	29661	1839	1775	14614	8657	0	20	17098	24040	51788
V67	5	21	655	2572	12212	42275	2787	1368	10636	6463	0	6	3934	14091	48111
V8	0	0	0	22	1934	19015	31	34	431	122	0	0	2648	856	2137
B. Borrelia variable region ranking (tie is ranked equally)																rank sum
V2 ranking	3	1	4	2	4	3	4	4	4	4		2	2	2	1	40
V3 ranking	1	4	3	4	3	4	2	2	3	3		3	4	4	4	44
V4 ranking	1	2	2	3	2	2	3	1	1	1		1	1	1	2	23
V67 ranking	4	3	1	1	1	1	1	3	2	2		3	3	3	3	31
V8 ranking	5	5	5	5	5	5	5	5	5	5		5	5	5	5	70
