# Supplementary material for: Microbiome Composition and Borrelia Detection in Ixodes scapularis Ticks at the Northwestern Edge of Their Range
Source: Trop Med Infect Dis. 2020 Nov 18;5(4):173. doi: 10.3390/tropicalmed5040173 (PMC7709646; doi:10.3390/tropicalmed5040173)
Supplement: Supplementary file 1 [file tropicalmed-05-00173-s001.zip › Suppl.Table1.xlsx]

## Sheet: FinalTable
Supplementary Table 1. Composition of expected and observed bacterial taxa in the mock community (MOC).
Family	Bacterial 'strains' in MOC, input by BEI Resources	GC content*	MOC abundance	genus-level taxa detected by 16S	genus-level no. of reads	family-only no. of reads	expected abundance	observed abundance
Staphylococcaceae	Staphylococcus aureus	0.33	0.0219058	Staphylococcus	5734	0	0.240968	0.15383
Staphylococcaceae	Staphylococcus epidermidis	0.32	0.219058	Staphylococcus (incl. above)	-	-	-	-
Streptococcaceae	Streptococcus agalactiae	0.35	0.0219058	Streptococcus	9450	15	0.241187	0.253924
Streptococcaceae	Streptococcus mutans	0.37	0.219058	Streptococcus (incl. above)	-	-	-	-
Streptococcaceae	Streptococcus pneumoniae	0.4	0.000219058	Streptococcus (incl. above)	-	-	-	-
Enterobacteriaceae	Escherichia coli	0.51	0.219061	Escherichia/Shigella (MicroSeq db)	434	13249	0.219061	0.369685
				Escherichia (Greengenes db)	97	0	-	-
Rhodobacteraceae	Rhodobacter sphaeroides	0.69	0.219061	Rhodobacter	6031	0	0.219061	0.161797
Bacillaceae	Bacillus cereus	0.35	0.021905	Bacillus	404	0	0.021905	0.0108384
Clostridiaceae	Clostridium beijerinckii	0.3	0.021905	Clostridium	432	0	0.021905	0.0115895
Pseudomonadaceae	Pseudomonas aeruginosa	0.66	0.021905	Pseudomonas	532	624	0.021905	0.0310127
Helicobacteraceae	Helicobacter pylori	0.39	0.00218897	Helicobacter	75	0	0.00218897	0.00201207
Lactobacillaceae	Lactobacillus gasseri	0.35	0.00218897	Lactobacillus	28	0	0.00218897	0.000751174
Moraxellaceae	Acinetobacter baumannii	0.39	0.00218897	Acinetobacter	46	0	0.00218897	0.00123407
Proprionibacteriaceae	Propionibacterium acnes	0.6	0.00218897	Propionibacterium	39	0	0.00218897	0.00104628
Neisseriaceae	Neisseria meningitidis	0.52	0.00218897	Neisseria	85	0	0.00218897	0.00228035
Listeriaceae	Listeria monocytogenes	0.38	0.00218897	Listeria	0	0	0.00218897	0
Actinomycetaceae	Actinomyces odontolyticus	0.65	0.000218514	Actinomyces	0	0	0.000218514	0
Bacteroidaceae	Bacteroides vulgatus	0.42	0.000218514	Bacteroides	0	0	0.000218514	0
Deinococcaceae	Deinococcus radiodurans	0.67	0.000218514	Deinococcus	0	0	0.000218514	0
Enterococcaceae	Enterococcus faecalis	0.37	0.000218514	Enterococcus	0	0	0.000218514	0
			1	total reads	23387	13888	1	1
*GC content of the 20 bacterial strains is from NCBI genome (https://www. ncbi.nlm.nih.gov/genome/).
